# Supplementary material for: Cleavage-Independent HIV-1 Trimers From CHO Cell Lines Elicit Robust Autologous Tier 2 Neutralizing Antibodies
Source: Front Immunol. 2018 May 24;9:1116. doi: 10.3389/fimmu.2018.01116 (PMC5976746; doi:10.3389/fimmu.2018.01116)
Supplement: Table S1 — Library of glycan structures identified on BG505 NFL trimers. Structures were identified and verified by ion mobility mass spectrometry and are represented using the Oxford glycan nomenclature as previously described (58). Da, Dalton; Calc, calculated. Ions are explained below the table. [file table_1.xlsx]

## Sheet: Sheet1
BG505 NFL.664 - CHO cells
Mass [Da]	m/z		Composition				Ion	Structure of neutral glycan
	Found	Calc.	HexNAc	Hex	Fuc	Neu5Ac
1072.4	1169.4	1169.3	2	4	0	0	a
1113.4	1210.4	1210.4	3	3	0	0	a
1234.4	1331.4	1331.4	2	5	0	0	a
1259.5	1356.4	1356.4	3	3	1	0	a
1275.5	1372.5	1372.4	3	4	0	0	a
1316.5	1413.5	1413.5	4	3	0	0	a
1396.5	1493.5	1493.5	2	6	0	0	a
1421.5	1518.5	1518.5	3	4	1	0	a
1437.5	1534.5	1534.5	3	5	0	0	a	Major
1462.5	1559.5	1559.5	4	3	1	0	a
1478.5	1575.5	1575.5	4	4	0	0	a
1558.5	1655.5	1655.5	2	7	0	0	a	Major
1583.6	1680.5	1680.5	3	5	1	0	a
1599.6	1696.5	1696.5	3	6	0	0	a
1624.6	1721.6	1721.6	4	4	1	0	a	Major
1640.6	1737.6	1737.6	4	5	0	0	a
	1930.7	1930.7				1	b
1665.6	1762.6	1762.6	5	3	1	0	a
1720.6	1817.6	1817.6	2	8	0	0	a
1745.6	1842.6	1842.6	3	6	1	0	a
1786.6	1883.6	1883.6	4	5	1	0	a
	2076.8	2076.7				1	b
	1086.8	1086.8					d
1882.6	1979.6	1979.6	2	9	0	0	a
	1038.3	1038.3					c
1989.7	2086.7	2086.7	5	5	1	0	a
	2279.8	2279.8				1	b
2005.7	2295.8	2295.8	5	6	0	1	b	Not fragmented. Probably triantennary.
2044.7	2141.7	2141.7	2	10	0	0	a
2151.8	2248.8	2248.8	5	6	1	0	a	Major
	1172.8	1172.9					e
	2441.9	2441.9				1	b
2354.9	2451.8	2451.8	6	6	1	0	a
2516.9	2613.9	2613.9	6	7	1	0	a
Ions:	a = [M+H2PO4]-
	b = [M-H]-
	c = [M-H2]2-
	d= [M-H3]3-
	e = [M+(H2PO4)2]2-
