# Supplementary material for: Cleavage-Independent HIV-1 Trimers From CHO Cell Lines Elicit Robust Autologous Tier 2 Neutralizing Antibodies
Source: Front Immunol. 2018 May 24;9:1116. doi: 10.3389/fimmu.2018.01116 (PMC5976746; doi:10.3389/fimmu.2018.01116)
Supplement: Table S2 — N-linked glycopeptide compositions of trypsin- and chymotrypsin-digested BG505 NFL trimers produced in CHO-M cells identified by liquid chromatography–electrospray ionization-tandem mass spectrometry. Site, N-glycosylation site; XIC, extracted ion chromatogram; Exp., experimental determined mass (shown as a range when different charge states and/or different scans were recorded); Calc., calculated mass. All cysteines are carbamidomethylated. Lower case letters in sequence indicate the position of the modification. Table contains data from two analytical replicates per digest. [file table_2.xlsx]

## Sheet: Sheet1
N-linked glycopeptide compositions of trypsin- and chymotrypsin-digested BG505 NFL trimers produced in CHO-M cells identified by LC-ESI MS
Site	Sequence	Glycan/Modification	XIC area	Exp. M	Calc. M
Trypsin - Replicate 1
88	K.HNVWATHACVPTDPNPQEIHLEnVTEEFNMWK.N	HexNAc(2)Hex(4)	9540000	4897.14	4897.13
88	K.HNVWATHACVPTDPNPQEIHLEnVTEEFNmWK.N	HexNAc(2)Hex(5), Oxidation	387000000	5075.1750 - 5075.1941	5075.17
88	K.HNVWATHACVPTDPNPQEIHLEnVTEEFNMWK.N	HexNAc(2)Hex(6)	124000000	5221.25	5221.23
88	K.HNVWATHACVPTDPNPQEIHLEnVTEEFNMWK.N	HexNAc(2)Hex(9)	22200000	5707.38	5707.39
88	K.HNVWATHACVPTDPNPQEIHLEnVTEEFNMWK.N	HexNAc(3)Hex(3)	90600000	4938.1615 - 4938.1708	4938.15
88	K.HNVWATHACVPTDPNPQEIHLEnVTEEFNmWK.N	HexNAc(3)Hex(5), Oxidation	12700000	5278.24	5278.25
88	K.HNVWATHACVPTDPNPQEIHLEnVTEEFNmWK.N	HexNAc(4)Hex(3), Oxidation	207000000	5157.2274 - 5157.2445	5157.23
88	K.HNVWATHACVPTDPNPQEIHLEnVTEEFNMWK.N	HexNAc(4)Hex(3)	153000000	5141.25	5141.23
88	K.HNVWATHACVPTDPNPQEIHLEnVTEEFNmWK.N	HexNAc(4)Hex(4), Oxidation	200000000	5319.2981 - 5319.3014	5319.28
88	K.HNVWATHACVPTDPNPQEIHLEnVTEEFNMWK.N	HexNAc(4)Hex(4)	400000000	5303.2919 - 5303.2966	5303.29
88	K.HNVWATHACVPTDPNPQEIHLEnVTEEFNmWK.N	HexNAc(4)Hex(4)Fuc(1), Oxidation	24800000	5465.35	5465.34
88	K.HNVWATHACVPTDPNPQEIHLEnVTEEFNmWK.N	HexNAc(4)Hex(5), Oxidation	356000000	5481.3127 - 5481.3498	5481.33
88	K.HNVWATHACVPTDPNPQEIHLEnVTEEFNMWK.N	HexNAc(4)Hex(5)	856000000	5465.3292 - 5465.3561	5465.34
88	K.HNVWATHACVPTDPNPQEIHLEnVTEEFNmWK.N	HexNAc(4)Hex(5)Fuc(1)NeuAc(1), Oxidation	112000000	5918.4982 - 5918.5061	5918.49
88	K.HNVWATHACVPTDPNPQEIHLEnVTEEFNMWK.N	HexNAc(4)Hex(5)Fuc(1)NeuAc(1)	227000000	5902.5076 - 5902.5095	5902.49
88	K.HNVWATHACVPTDPNPQEIHLEnVTEEFNmWK.N	HexNAc(4)Hex(5)NeuAc(1), Oxidation	437000000	5772.4392 - 5772.4519	5772.43
88	K.HNVWATHACVPTDPNPQEIHLEnVTEEFNMWK.N	HexNAc(4)Hex(5)NeuAc(1)	775000000	5756.4416 - 5756.4480	5756.43
88	K.HNVWATHACVPTDPNPQEIHLEnVTEEFNMWK.N	HexNAc(5)Hex(5)Fuc(1)	208000000	5814.49	5814.48
88	K.HNVWATHACVPTDPNPQEIHLEnVTEEFNMWK.N	HexNAc(5)Hex(5)Fuc(1)NeuAc(1)	89300000	6105.5667 - 6105.5846	6105.57
88	K.HNVWATHACVPTDPNPQEIHLEnVTEEFNMWK.N	HexNAc(5)Hex(6)Fuc(1)NeuAc(1)	93600000	6267.64	6267.62
88	K.HNVWATHACVPTDPNPQEIHLEnVTEEFNMWK.N	HexNAc(5)Hex(6)NeuAc(1)	195000000	6121.5499 - 6121.5762	6121.57
190	R.LDVVQINENQGnR.S	HexNAc(2)Hex(5)	650000000	2714.1796 - 2714.1857	2714.18
190	R.LDVVQINENQGnR.S	HexNAc(3)Hex(3)	165000000	2593.1498 - 2593.1579	2593.15
190	R.LDVVQINENQGnR.S	HexNAc(3)Hex(3)Fuc(1)	896000000	2739.2099 - 2739.2180	2739.21
190	R.LDVVQINENQGnR.S	HexNAc(3)Hex(4)	18900000	2755.21	2755.2
190	R.LDVVQINENQGnR.S	HexNAc(3)Hex(4)Fuc(1)	417000000	2901.2679 - 2901.2709	2901.26
190	R.LDVVQINENQGnR.S	HexNAc(3)Hex(5)	60000000	2917.26	2917.26
190	R.LDVVQINENQGnR.S	HexNAc(3)Hex(6)	27300000	3079.32	3079.31
190	R.LDVVQINENQGnR.S	HexNAc(4)Hex(3)Fuc(1)	2140000000	2942.2909 - 2942.2973	2942.29
190	R.LDVVQINENQGnR.S	HexNAc(4)Hex(4)Fuc(1)	1620000000	3104.3458 - 3104.3522	3104.34
190	R.LDVVQINENQGnR.S	HexNAc(4)Hex(5)Fuc(1)	1270000000	3266.3960 - 3266.4044	3266.39
190	R.LDVVQINENQGnR.S	HexNAc(4)Hex(5)Fuc(1)NeuAc(1)	5060000000	3557.4955 - 3557.5019	3557.49
190	R.LDVVQINENQGnR.S	HexNAc(5)Hex(3)Fuc(1)	426000000	3145.38	3145.37
190	R.LDVVQINENQGnR.S	HexNAc(5)Hex(5)Fuc(1)NeuAc(1)	475000000	3760.5618 - 3760.5758	3760.57
190	R.LDVVQINENQGnR.S	HexNAc(5)Hex(6)Fuc(1)NeuAc(1)	382000000	3922.63	3922.62
190c	R.SnNSNK.E	HexNAc(3)Hex(5)	131000000	2081.7924 - 2081.8061	2081.8
190c	R.SnNSNK.E	HexNAc(3)Hex(6)	2290000000	2243.8446 - 2243.8620	2243.85
190c	R.SnNSNK.E	HexNAc(4)Hex(4)	217000000	2122.8240 - 2122.8346	2122.83
190c	R.SnNSNK.E	HexNAc(4)Hex(5)	423000000	2284.8712 - 2284.8889	2284.88
197	R.LINCnTSAITQACPK.V	HexNAc(2)Hex(5)	1700000000	2906.2453 - 2906.2466	2906.24
197	R.LINCnTSAITQACPK.V	HexNAc(2)Hex(6)	1100000000	3068.2905 - 3068.3000	3068.29
197	R.LINCnTSAITQACPK.V	HexNAc(2)Hex(7)	4070000000	3230.3359 - 3230.3571	3230.35
197	R.LINCnTSAITQACPK.V	HexNAc(2)Hex(8)	10200000000	3392.3940 - 3392.4118	3392.4
197	R.LINCnTSAITQACPK.V	HexNAc(2)Hex(9)	1050000000	3554.4492 - 3554.4609	3554.45
197	R.LINCnTSAITQACPK.V	HexNAc(3)Hex(3)	33400000	2785.22	2785.21
197	R.LINCnTSAITQACPK.V	HexNAc(3)Hex(3)Fuc(1)	71000000	2931.27	2931.27
197	R.LINCnTSAITQACPK.V	HexNAc(3)Hex(4)	33700000	2947.26	2947.27
197	R.LINCnTSAITQACPK.V	HexNAc(3)Hex(4)Fuc(1)	2580000	3093.33	3093.33
197	R.LINCnTSAITQACPK.V	HexNAc(4)Hex(3)	170000000	2988.3	2988.29
197	R.LINCnTSAITQACPK.V	HexNAc(4)Hex(3)Fuc(1)	1760000000	3134.3549 - 3134.3610	3134.35
197	R.LINCnTSAITQACPK.V	HexNAc(4)Hex(5)Fuc(1)NeuAc(1)	880000000	3749.5469 - 3749.5623	3749.55
197	R.LINCnTSAITQACPK.V	HexNAc(5)Hex(6)Fuc(1)NeuAc(1)	106000000	4114.6937 - 4114.6948	4114.68
234	K.FnGTGPCPSVSTVQCTHGIK.P	HexNAc(2)Hex(6)	1930000000	3524.4679 - 3524.4818	3524.47
234	K.FnGTGPCPSVSTVQCTHGIK.P	HexNAc(2)Hex(7)	2340000000	3686.5211 - 3686.5367	3686.52
234	K.FnGTGPCPSVSTVQCTHGIK.P	HexNAc(2)Hex(8)	7450000000	3848.5686 - 3848.5883	3848.57
234	K.FnGTGPCPSVSTVQCTHGIK.P	HexNAc(2)Hex(9)	13700000000	4010.6125 - 4010.6403	4010.63
276	R.SEnITNNAK.N	HexNAc(2)Hex(4)	576000000	2043.8467 - 2043.8533	2043.85
276	R.SEnITNNAK.N	HexNAc(2)Hex(5)	19800000000	2205.8928 - 2205.9094	2205.9
276	R.SEnITNNAK.N	HexNAc(2)Hex(6)	8270000000	2367.9491 - 2367.9616	2367.95
276	R.SEnITNNAK.N	HexNAc(2)Hex(7)	10000000000	2530.0058 - 2530.0161	2530.01
276	R.SEnITNNAK.N	HexNAc(2)Hex(8)	8260000000	2692.0512 - 2692.0686	2692.06
276	R.SEnITNNAK.N	HexNAc(2)Hex(9)	162000000	2854.1039 - 2854.1197	2854.11
276	R.SEnITNNAK.N	HexNAc(3)Hex(4)	797000000	2246.9274 - 2246.9289	2246.93
276	R.SEnITNNAK.N	HexNAc(3)Hex(5)	688000000	2408.9704 - 2408.9836	2408.98
276	R.SEnITNNAK.N	HexNAc(3)Hex(6)	342000000	2571.0397 - 2571.0412	2571.03
276	R.SEnITNNAK.N	HexNAc(4)Hex(5)	224000000	2612.0649 - 2612.0666	2612.06
295	K.NILVQFNTPVQInC.T	HexNAc(2)Hex(8)	12600000	3361.4317 - 3361.4365	3361.43
295	K.NILVQFNTPVQInC.T	HexNAc(2)Hex(9)	37400000	3523.4739 - 3523.4930	3523.48
295	F.NTPVQInCTR.P	HexNAc(2)Hex(7)	131000000	2742.11	2742.12
295	F.NTPVQInCTR.P	HexNAc(2)Hex(8)	113000000	2904.17	2904.17
295	F.NTPVQInCTR.P	HexNAc(2)Hex(9)	525000000	3066.2134 - 3066.2155	3066.22
332	R.QAHCnVSK.A	HexNAc(2)Hex(6)	9170000	2320.9115 - 2320.9162	2320.91
332	R.QAHCnVSK.A	HexNAc(2)Hex(7)	13900000	2482.9604 - 2482.9658	2482.96
332	R.QAHCnVSK.A	HexNAc(2)Hex(8)	23300000	2645.0193 - 2645.0256	2645.02
332	R.QAHCnVSK.A	HexNAc(2)Hex(9)	620000000	2807.0600 - 2807.0792	2807.07
339	K.ATWnETLGK.V	HexNAc(2)Hex(4)	334000000	2072.8764 - 2072.8784	2072.88
339	K.ATWnETLGK.V	HexNAc(2)Hex(5)	713000000	2234.9247 - 2234.9399	2234.93
339	K.ATWnETLGK.V	HexNAc(2)Hex(6)	1430000000	2396.9762 - 2396.9936	2396.98
339	K.ATWnETLGK.V	HexNAc(2)Hex(7)	3540000000	2559.0347 - 2559.0449	2559.04
339	K.ATWnETLGK.V	HexNAc(2)Hex(8)	21900000000	2721.0869 - 2721.0998	2721.09
339	K.ATWnETLGK.V	HexNAc(2)Hex(9)	42600000000	2883.1414 - 2883.1539	2883.14
355	K.HFGnNTIIR.F	HexNAc(2)Hex(4)	4670000000	2124.9295 - 2124.9385	2124.93
355	K.HFGnNTIIR.F	HexNAc(2)Hex(5)	33300000000	2286.9831 - 2286.9941	2286.99
355	K.HFGnNTIIR.F	HexNAc(2)Hex(6)	6090000000	2449.0326 - 2449.0452	2449.04
355	K.HFGnNTIIR.F	HexNAc(2)Hex(7)	5440000000	2611.0871 - 2611.0996	2611.09
355	K.HFGnNTIIR.F	HexNAc(3)Hex(3)	6400000000	2165.9595 - 2165.9667	2165.96
355	K.HFGnNTIIR.F	HexNAc(3)Hex(3)Fuc(1)	3870000000	2312.0201 - 2312.0252	2312.02
355	K.HFGnNTIIR.F	HexNAc(3)Hex(4)	8350000000	2328.0108 - 2328.0204	2328.01
355	K.HFGnNTIIR.F	HexNAc(3)Hex(4)Fuc(1)	4360000000	2474.0673 - 2474.0779	2474.07
355	K.HFGnNTIIR.F	HexNAc(3)Hex(5)	4960000000	2490.0661 - 2490.0733	2490.06
355	K.HFGnNTIIR.F	HexNAc(3)Hex(5)Fuc(1)	1680000000	2636.1248 - 2636.1264	2636.12
355	K.HFGnNTIIR.F	HexNAc(3)Hex(6)	3580000000	2652.1185 - 2652.1266	2652.12
355	K.HFGnNTIIR.F	HexNAc(3)Hex(6)Fuc(1)	294000000	2798.1680 - 2798.1858	2798.18
355	K.HFGnNTIIR.F	HexNAc(4)Hex(3)	705000000	2369.0346 - 2369.0462	2369.04
355	K.HFGnNTIIR.F	HexNAc(4)Hex(3)Fuc(1)	8870000000	2515.0917 - 2515.1052	2515.1
355	K.HFGnNTIIR.F	HexNAc(4)Hex(4)	1230000000	2531.0890 - 2531.0953	2531.09
355	K.HFGnNTIIR.F	HexNAc(4)Hex(4)Fuc(1)	10600000000	2677.1503 - 2677.1595	2677.15
355	K.HFGnNTIIR.F	HexNAc(4)Hex(5)	850000000	2693.14	2693.14
355	K.HFGnNTIIR.F	HexNAc(4)Hex(5)Fuc(1)	7050000000	2839.2012 - 2839.2109	2839.2
355	K.HFGnNTIIR.F	HexNAc(4)Hex(5)Fuc(1)NeuAc(1)	5090000000	3130.3054 - 3130.3094	3130.3
355	K.HFGnNTIIR.F	HexNAc(4)Hex(5)NeuAc(1)	621000000	2984.25	2984.24
355	K.HFGnNTIIR.F	HexNAc(5)Hex(3)Fuc(1)	2250000000	2718.1699 - 2718.1861	2718.18
355	K.HFGnNTIIR.F	HexNAc(5)Hex(5)Fuc(1)NeuAc(1)	396000000	3333.3831 - 3333.3880	3333.38
355	K.HFGnNTIIR.F	HexNAc(5)Hex(6)Fuc(1)	273000000	3204.3251 - 3204.3309	3204.33
355	K.HFGnNTIIR.F	HexNAc(5)Hex(6)NeuAc(1)	26500000	3349.38	3349.37
363	R.FAnSSGGDLEVTTH.S	HexNAc(2)Hex(7)	326000000	2974.17	2974.17
363	R.FAnSSGGDLEVTTH.S	HexNAc(2)Hex(8)	2280000000	3136.2223 - 3136.2331	3136.22
363	R.FAnSSGGDLEVTTH.S	HexNAc(2)Hex(9)	8450000000	3298.2846 - 3298.2878	3298.28
448	R.CVSnITGLILTR.D	HexNAc(2)Hex(4)	118000000	2400.1130 - 2400.1179	2400.11
448	R.CVSnITGLILTR.D	HexNAc(2)Hex(5)	420000000	2562.1593 - 2562.1718	2562.16
448	R.CVSnITGLILTR.D	HexNAc(2)Hex(6)	2020000000	2724.2040 - 2724.2243	2724.21
448	R.CVSnITGLILTR.D	HexNAc(2)Hex(7)	3900000000	2886.2658 - 2886.2780	2886.27
448	R.CVSnITGLILTR.D	HexNAc(2)Hex(8)	12900000000	3048.3126 - 3048.3312	3048.32
448	R.CVSnITGLILTR.D	HexNAc(2)Hex(9)	13500000000	3210.3720 - 3210.3857	3210.37
462	R.DGGSTnSTTETFRPGGGDMR.D	HexNAc(2)Hex(7)	27100000	3582.42	3582.4
462	R.DGGSTnSTTETFRPGGGDMR.D	HexNAc(3)Hex(3)	837000000	3137.28	3137.27
462	R.DGGSTnSTTETFRPGGGDMR.D	HexNAc(3)Hex(3)Fuc(1)	1220000000	3283.3329 - 3283.3431	3283.33
462	R.DGGSTnSTTETFRPGGGDMR.D	HexNAc(3)Hex(4)Fuc(1)	633000000	3445.3707 - 3445.3948	3445.38
462	R.DGGSTnSTTETFRPGGGDMR.D	HexNAc(4)Hex(3)Fuc(1)	5030000000	3486.4160 - 3486.4229	3486.41
462	R.DGGSTnSTTETFRPGGGDMR.D	HexNAc(4)Hex(4)Fuc(1)	5900000000	3648.4632 - 3648.4753	3648.46
462	R.DGGSTnSTTETFRPGGGDMR.D	HexNAc(4)Hex(5)Fuc(1)	5820000000	3810.5222 - 3810.5295	3810.52
462	R.DGGSTnSTTETFRPGGGDMR.D	HexNAc(4)Hex(5)Fuc(1)NeuAc(1)	7700000000	4101.6104 - 4101.6269	4101.61
462	R.DGGSTnSTTETFRPGGGDMR.D	HexNAc(5)Hex(5)Fuc(1)	515000000	4013.5832 - 4013.6022	4013.59
462	R.DGGSTnSTTETFRPGGGDMR.D	HexNAc(5)Hex(5)Fuc(1)NeuAc(1)	781000000	4304.7030 - 4304.7069	4304.69
462	R.DGGSTnSTTETFRPGGGDMR.D	HexNAc(5)Hex(6)Fuc(1)	727000000	4175.6542 - 4175.6586	4175.65
462	R.DGGSTnSTTETFRPGGGDMR.D	HexNAc(5)Hex(6)Fuc(1)NeuAc(1)	1780000000	4466.7484 - 4466.7597	4466.74
462	R.DGGSTnSTTETFRPGGGDMR.D	HexNAc(6)Hex(7)Fuc(1)	90700000	4540.7757 - 4540.7850	4540.78
611	K.LICTTNVPWnSSWSNR.N	HexNAc(2)Hex(8)	99200000	3636.5	3636.49
611	K.LICTTNVPWnSSWSNR.N	HexNAc(4)Hex(3)Fuc(1)	19900000	3378.45	3378.44
611	K.LICTTNVPWnSSWSNR.N	HexNAc(4)Hex(5)	88500000	3556.4981 - 3556.5021	3556.49
611	K.LICTTNVPWnSSWSNR.N	HexNAc(4)Hex(5)Fuc(1)	184000000	3702.55	3702.55
611	K.LICTTNVPWnSSWSNR.N	HexNAc(4)Hex(5)Fuc(1)NeuAc(1)	216000000	3993.6478 - 3993.6603	3993.65
611	K.LICTTNVPWnSSWSNR.N	HexNAc(5)Hex(5)Fuc(1)	599000000	3905.6198 - 3905.6392	3905.63
611	K.LICTTNVPWnSSWSNR.N	HexNAc(5)Hex(5)Fuc(1)NeuAc(1)	767000000	4196.7370 - 4196.7392	4196.72
611	K.LICTTNVPWnSSWSNR.N	HexNAc(5)Hex(6)Fuc(1)	1120000000	4067.6821 - 4067.6935	4067.68
611	K.LICTTNVPWnSSWSNR.N	HexNAc(5)Hex(6)Fuc(1)NeuAc(1)	1520000000	4358.7934 - 4358.7941	4358.78
611	K.LICTTNVPWnSSWSNR.N	HexNAc(6)Hex(6)Fuc(1)	42900000	4270.75	4270.76
Trypsin - Replicate 2
88	H.ACVPTDPNPQEIHLEnVTEEFNMWK.N	HexNAc(2)Hex(5)	107000000	4213.7863 - 4213.7914	4213.79
88	H.ACVPTDPNPQEIHLEnVTEEFNMWK.N	HexNAc(4)Hex(3)	73000000	4295.8447 - 4295.8466	4295.84
88	H.ACVPTDPNPQEIHLEnVTEEFNMWK.N	HexNAc(4)Hex(3)Fuc(1)	19200000	4441.8962 - 4441.9051	4441.9
88	H.ACVPTDPNPQEIHLEnVTEEFNMWK.N	HexNAc(4)Hex(4)	47800000	4457.8970 - 4457.8978	4457.89
88	H.ACVPTDPNPQEIHLEnVTEEFNMWK.N	HexNAc(4)Hex(4)Fuc(1)	42700000	4603.9471 - 4603.9606	4603.95
88	H.ACVPTDPNPQEIHLEnVTEEFNMWK.N	HexNAc(4)Hex(5)	111000000	4619.9549 - 4619.9550	4619.95
88	H.ACVPTDPNPQEIHLEnVTEEFNMWK.N	HexNAc(4)Hex(5)Fuc(1)	39000000	4766.0119 - 4766.0165	4766
88	H.ACVPTDPNPQEIHLEnVTEEFNMWK.N	HexNAc(4)Hex(5)NeuAc(1)	45400000	4911.04	4911.04
88	H.ACVPTDPNPQEIHLEnVTEEFNMWK.N	HexNAc(5)Hex(6)NeuAc(1)	17100000	5276.18	5276.17
190	R.LDVVQINENQGnR.S	HexNAc(2)Hex(5)	70600000	2714.1808 - 2714.1816	2714.18
190	R.LDVVQINENQGnR.S	HexNAc(3)Hex(4)Fuc(1)	42900000	2901.2626 - 2901.2670	2901.26
190	R.LDVVQINENQGnR.S	HexNAc(4)Hex(3)Fuc(1)	193000000	2942.2902 - 2942.2964	2942.29
190	R.LDVVQINENQGnR.S	HexNAc(4)Hex(4)Fuc(1)	182000000	3104.3430 - 3104.3513	3104.34
190	R.LDVVQINENQGnR.S	HexNAc(4)Hex(5)Fuc(1)	125000000	3266.3976 - 3266.4055	3266.39
190	R.LDVVQINENQGnR.S	HexNAc(4)Hex(5)Fuc(1)NeuAc(1)	1250000000	3557.4843 - 3557.5009	3557.49
190	R.LDVVQINENQGnR.S	HexNAc(4)Hex(5)NeuAc(1)	206000000	3411.44	3411.43
190	R.LDVVQINENQGnR.S	HexNAc(5)Hex(5)Fuc(1)NeuAc(1)	32500000	3760.58	3760.57
190	R.LDVVQINENQGnR.S	HexNAc(5)Hex(6)Fuc(1)	38400000	3631.54	3631.53
197	R.LINCnTSAITQACPK.V	HexNAc(2)Hex(4)	26400000	2744.2	2744.19
197	R.LINCnTSAITQACPK.V	HexNAc(2)Hex(5)	169000000	2906.2475 - 2906.2484	2906.24
197	R.LINCnTSAITQACPK.V	HexNAc(2)Hex(6)	573000000	3068.2836 - 3068.3048	3068.29
197	R.LINCnTSAITQACPK.V	HexNAc(2)Hex(7)	437000000	3230.3367 - 3230.3510	3230.35
197	R.LINCnTSAITQACPK.V	HexNAc(2)Hex(8)	725000000	3392.4048 - 3392.4070	3392.4
197	R.LINCnTSAITQACPK.V	HexNAc(2)Hex(9)	881000000	3554.4470 - 3554.4561	3554.45
197	R.LINCnTSAITQACPK.V	HexNAc(4)Hex(3)	111000000	2988.3	2988.29
197	R.LINCnTSAITQACPK.V	HexNAc(4)Hex(3)Fuc(1)	27400000	3134.36	3134.35
234	K.FnGTGPCPSVSTVQCTHGIK.P	HexNAc(2)Hex(4)	15900000	3200.37	3200.36
234	K.FnGTGPCPSVSTVQCTHGIK.P	HexNAc(2)Hex(5)	51900000	3362.42	3362.42
234	K.FnGTGPCPSVSTVQCTHGIK.P	HexNAc(2)Hex(6)	155000000	3524.47	3524.47
234	K.FnGTGPCPSVSTVQCTHGIK.P	HexNAc(2)Hex(7)	175000000	3686.52	3686.52
234	K.FnGTGPCPSVSTVQCTHGIK.P	HexNAc(2)Hex(8)	689000000	3848.57	3848.57
234	K.FnGTGPCPSVSTVQCTHGIK.P	HexNAc(2)Hex(9)	1300000000	4010.6308 - 4010.6429	4010.63
276	R.SEnITNNAK.N	HexNAc(2)Hex(4)	63700000	2043.84	2043.85
276	R.SEnITNNAK.N	HexNAc(2)Hex(5)	1850000000	2205.8928 - 2205.9057	2205.9
276	R.SEnITNNAK.N	HexNAc(2)Hex(6)	937000000	2367.9458 - 2367.9567	2367.95
276	R.SEnITNNAK.N	HexNAc(2)Hex(7)	2190000000	2529.9983 - 2530.0119	2530.01
276	R.SEnITNNAK.N	HexNAc(2)Hex(8)	2120000000	2692.0535 - 2692.0654	2692.06
276	R.SEnITNNAK.N	HexNAc(3)Hex(3)	79000000	2084.87	2084.87
276	R.SEnITNNAK.N	HexNAc(3)Hex(4)	135000000	2246.93	2246.93
276	R.SEnITNNAK.N	HexNAc(3)Hex(5)	84100000	2408.98	2408.98
276	R.SEnITNNAK.N	HexNAc(3)Hex(6)	76600000	2571.02	2571.03
276	R.SEnITNNAK.N	HexNAc(4)Hex(3)	3150000000	2287.95	2287.95
276	R.SEnITNNAK.N	HexNAc(4)Hex(4)	570000000	2450.0025 - 2450.0041	2450.01
276	R.SEnITNNAK.N	HexNAc(4)Hex(5)	414000000	2612.0565 - 2612.0654	2612.06
276	R.SEnITNNAK.N	HexNAc(4)Hex(5)Fuc(1)NeuAc(1)	11400000	3049.2029 - 3049.2140	3049.21
276	R.SEnITNNAK.N	HexNAc(4)Hex(5)NeuAc(1)	129000000	2903.1506 - 2903.1594	2903.15
295	K.NILVQFNTPVQInCTR.P	HexNAc(2)Hex(8)	12100000	3618.58	3618.58
295	K.NILVQFNTPVQInCTR.P	HexNAc(2)Hex(9)	34100000	3780.64	3780.63
301	C.TRPNnNTR.K	HexNAc(2)Hex(5)	6480000	2187.91	2187.91
301	C.TRPNnNTR.K	HexNAc(2)Hex(6)	73100000	2349.9594 - 2349.9685	2349.97
301	C.TRPNnNTR.K	HexNAc(2)Hex(7)	15500000	2512.01	2512.02
301	C.TRPNnNTR.K	HexNAc(2)Hex(8)	30600000	2674.07	2674.07
332	R.QAHCnVSK.A	HexNAc(2)Hex(7)	99400000	2482.9538 - 2482.9662	2482.96
332	R.QAHCnVSK.A	HexNAc(2)Hex(8)	871000000	2645.0112 - 2645.0241	2645.02
332	R.QAHCnVSK.A	HexNAc(2)Hex(9)	4090000000	2807.0596 - 2807.0792	2807.07
339	K.ATWnETLGK.V	HexNAc(2)Hex(5)	65900000	2234.93	2234.93
339	K.ATWnETLGK.V	HexNAc(2)Hex(6)	93000000	2396.99	2396.98
339	K.ATWnETLGK.V	HexNAc(2)Hex(7)	285000000	2559.04	2559.04
339	K.ATWnETLGK.V	HexNAc(2)Hex(8)	2070000000	2721.0895 - 2721.0949	2721.09
339	K.ATWnETLGK.V	HexNAc(2)Hex(9)	4640000000	2883.1393 - 2883.1476	2883.14
355	K.HFGnNTIIR.F	HexNAc(2)Hex(4)	570000000	2124.9272 - 2124.9348	2124.93
355	K.HFGnNTIIR.F	HexNAc(2)Hex(5)	15900000000	2286.9797 - 2286.9941	2286.99
355	K.HFGnNTIIR.F	HexNAc(2)Hex(6)	778000000	2449.0368 - 2449.0410	2449.04
355	K.HFGnNTIIR.F	HexNAc(2)Hex(7)	485000000	2611.0939 - 2611.0972	2611.09
355	K.HFGnNTIIR.F	HexNAc(2)Hex(8)	53700000	2773.1462 - 2773.1479	2773.14
355	K.HFGnNTIIR.F	HexNAc(3)Hex(3)	737000000	2165.9540 - 2165.9669	2165.96
355	K.HFGnNTIIR.F	HexNAc(3)Hex(3)Fuc(1)	1940000000	2312.0197 - 2312.0206	2312.02
355	K.HFGnNTIIR.F	HexNAc(3)Hex(4)	1070000000	2328.0118 - 2328.0134	2328.01
355	K.HFGnNTIIR.F	HexNAc(3)Hex(4)Fuc(1)	3050000000	2474.0680 - 2474.0791	2474.07
355	K.HFGnNTIIR.F	HexNAc(3)Hex(5)	696000000	2490.0651 - 2490.0687	2490.06
355	K.HFGnNTIIR.F	HexNAc(3)Hex(5)Fuc(1)	283000000	2636.1181 - 2636.1217	2636.12
355	K.HFGnNTIIR.F	HexNAc(3)Hex(6)	472000000	2652.1165 - 2652.1191	2652.12
355	K.HFGnNTIIR.F	HexNAc(3)Hex(6)Fuc(1)	53500000	2798.1746 - 2798.1777	2798.18
355	K.HFGnNTIIR.F	HexNAc(4)Hex(3)	18500000	2369.04	2369.04
355	K.HFGnNTIIR.F	HexNAc(4)Hex(3)Fuc(1)	1150000000	2515.0959 - 2515.1003	2515.1
355	K.HFGnNTIIR.F	HexNAc(4)Hex(4)	296000000	2531.0959 - 2531.1010	2531.09
355	K.HFGnNTIIR.F	HexNAc(4)Hex(4)Fuc(1)	1490000000	2677.1450 - 2677.1562	2677.15
355	K.HFGnNTIIR.F	HexNAc(4)Hex(5)Fuc(1)	934000000	2839.2001 - 2839.2041	2839.2
355	K.HFGnNTIIR.F	HexNAc(4)Hex(5)Fuc(1)NeuAc(1)	649000000	3130.2927 - 3130.3021	3130.3
355	K.HFGnNTIIR.F	HexNAc(4)Hex(5)NeuAc(1)	115000000	2984.24	2984.24
355	K.HFGnNTIIR.F	HexNAc(5)Hex(3)Fuc(1)	272000000	2718.1771 - 2718.1855	2718.18
355	K.HFGnNTIIR.F	HexNAc(5)Hex(5)Fuc(1)	49200000	3042.28	3042.28
355	K.HFGnNTIIR.F	HexNAc(5)Hex(6)Fuc(1)	61700000	3204.34	3204.33
355	K.HFGnNTIIR.F	HexNAc(5)Hex(6)Fuc(1)NeuAc(1)	80500000	3495.44	3495.43
363	R.FAnSSGGDLEVTTH.S	HexNAc(2)Hex(5)	55600000	2650.08	2650.07
363	R.FAnSSGGDLEVTTH.S	HexNAc(2)Hex(6)	156000000	2812.1279 - 2812.1280	2812.12
363	R.FAnSSGGDLEVTTH.S	HexNAc(2)Hex(7)	121000000	2974.1672 - 2974.1705	2974.17
363	R.FAnSSGGDLEVTTH.S	HexNAc(2)Hex(8)	179000000	3136.2259 - 3136.2270	3136.22
363	R.FAnSSGGDLEVTTH.S	HexNAc(2)Hex(9)	1020000000	3298.2792 - 3298.2889	3298.28
448	R.CVSnITGLILTR.D	HexNAc(2)Hex(5)	29300000	2562.1613 - 2562.1691	2562.16
448	R.CVSnITGLILTR.D	HexNAc(2)Hex(6)	149000000	2724.2084 - 2724.2185	2724.21
448	R.CVSnITGLILTR.D	HexNAc(2)Hex(7)	315000000	2886.2560 - 2886.2729	2886.27
448	R.CVSnITGLILTR.D	HexNAc(2)Hex(8)	1020000000	3048.3197 - 3048.3309	3048.32
448	R.CVSnITGLILTR.D	HexNAc(2)Hex(9)	2350000000	3210.3727 - 3210.3837	3210.37
462	R.DGGSTnSTTETFRPGGGDMR.D	HexNAc(2)Hex(5)	78300000	3258.3	3258.3
462	R.DGGSTnSTTETFRPGGGDMR.D	HexNAc(3)Hex(3)	110000000	3137.27	3137.27
462	R.DGGSTnSTTETFRPGGGDMR.D	HexNAc(3)Hex(3)Fuc(1)	225000000	3283.3321 - 3283.3402	3283.33
462	R.DGGSTnSTTETFRPGGGDMR.D	HexNAc(3)Hex(4)Fuc(1)	108000000	3445.39	3445.38
462	R.DGGSTnSTTETFRPGGGDMR.D	HexNAc(4)Hex(3)Fuc(1)	936000000	3486.4075 - 3486.4193	3486.41
462	R.DGGSTnSTTETFRPGGGDMR.D	HexNAc(4)Hex(4)Fuc(1)	1020000000	3648.4632 - 3648.4687	3648.46
462	R.DGGSTnSTTETFRPGGGDMR.D	HexNAc(4)Hex(5)Fuc(1)NeuAc(1)	906000000	4101.6078 - 4101.6207	4101.61
462	R.DGGSTnSTTETFRPGGGDMR.D	HexNAc(5)Hex(5)Fuc(1)	454000000	4013.6	4013.59
462	R.DGGSTnSTTETFRPGGGDMR.D	HexNAc(5)Hex(6)Fuc(1)	176000000	4175.6506 - 4175.6522	4175.65
462	R.DGGSTnSTTETFRPGGGDMR.D	HexNAc(5)Hex(6)Fuc(1)NeuAc(1)	222000000	4466.76	4466.74
611	K.LICTTNVPWnSSWSNR.N	HexNAc(3)Hex(3)	6410000	3029.32	3029.31
611	K.LICTTNVPWnSSWSNR.N	HexNAc(3)Hex(3)Fuc(1)	11200000	3175.38	3175.36
611	K.LICTTNVPWnSSWSNR.N	HexNAc(3)Hex(4)Fuc(1)	61500000	3337.42	3337.42
611	K.LICTTNVPWnSSWSNR.N	HexNAc(4)Hex(3)Fuc(1)	19700000	3378.45	3378.44
611	K.LICTTNVPWnSSWSNR.N	HexNAc(4)Hex(4)Fuc(1)	12400000	3540.5	3540.5
611	K.LICTTNVPWnSSWSNR.N	HexNAc(4)Hex(5)Fuc(1)	17000000	3702.56	3702.55
611	K.LICTTNVPWnSSWSNR.N	HexNAc(4)Hex(5)Fuc(1)NeuAc(1)	17700000	3993.65	3993.65
611	K.LICTTNVPWnSSWSNR.N	HexNAc(5)Hex(5)Fuc(1)	45800000	3905.64	3905.63
611	K.LICTTNVPWnSSWSNR.N	HexNAc(5)Hex(5)Fuc(1)NeuAc(1)	78900000	4196.73	4196.72
611	K.LICTTNVPWnSSWSNR.N	HexNAc(5)Hex(6)Fuc(1)	220000000	4067.6890 - 4067.6920	4067.68
611	K.LICTTNVPWnSSWSNR.N	HexNAc(5)Hex(6)Fuc(1)NeuAc(1)	177000000	4358.7865 - 4358.7879	4358.78
Chymotrypsin - Replicate 1
156	M.RGELKnCSF.N	HexNAc(2)Hex(5)	97900000	2325.9568 - 2325.9584	2325.95
156	M.RGELKnCSF.N	HexNAc(2)Hex(6)	825000000	2488.0109 - 2488.0141	2488
156	M.RGELKnCSF.N	HexNAc(2)Hex(7)	1150000000	2650.0637 - 2650.0668	2650.06
156	M.RGELKnCSF.N	HexNAc(2)Hex(8)	3920000000	2812.1039 - 2812.1210	2812.11
156	M.RGELKnCSF.N	HexNAc(2)Hex(9)	7370000000	2974.1650 - 2974.1745	2974.16
160	F.nMTTEL.R	HexNAc(2)Hex(5)	234000000	1923.7354 - 1923.7444	1923.74
160	F.nMTTEL.R	HexNAc(2)Hex(6)	500000000	2085.7905 - 2085.7958	2085.79
160	F.nMTTEL.R	HexNAc(2)Hex(7)	311000000	2247.8398 - 2247.8486	2247.84
160	F.nMTTEL.R	HexNAc(2)Hex(8)	1140000000	2409.8998 - 2409.9052	2409.9
160	F.nMTTEL.R	HexNAc(2)Hex(9)	1410000000	2571.9448 - 2571.9579	2571.95
262	L.LLnGSLAEEEVM.I	HexNAc(2)Hex(6)	134000000	2682.1055 - 2682.1183	2682.11
262	L.LLnGSLAEEEVM.I	HexNAc(2)Hex(7)	170000000	2844.1647 - 2844.1674	2844.16
262	L.LLnGSLAEEEVM.I	HexNAc(2)Hex(8)	465000000	3006.2131 - 3006.2207	3006.21
262	L.LLnGSLAEEEVM.I	HexNAc(2)Hex(9)	884000000	3168.2602 - 3168.2770	3168.27
386	F.YCnTSGLF.N	HexNAc(2)Hex(6)	56900000	2338.89	2338.88
386	F.YCnTSGLF.N	HexNAc(2)Hex(7)	252000000	2500.9330 - 2500.9335	2500.93
386	F.YCnTSGLF.N	HexNAc(2)Hex(8)	990000000	2662.9785 - 2662.9887	2662.98
386	F.YCnTSGLF.N	HexNAc(2)Hex(9)	3170000000	2825.0309 - 2825.0458	2825.04
392	F.nSTW.I	HexNAc(2)Hex(7)	31600000	2046.74	2046.74
392	F.nSTW.I	HexNAc(2)Hex(8)	183000000	2208.7971 - 2208.8024	2208.79
392	F.nSTW.I	HexNAc(2)Hex(9)	284000000	2370.8515 - 2370.8561	2370.85
618	W.SNRnLSEIW.D	HexNAc(2)Hex(5)	40500000	2333.97	2333.97
618	W.SNRnLSEIW.D	HexNAc(3)Hex(5)	71300000	2537.0445 - 2537.0580	2537.05
618	W.SNRnLSEIW.D	HexNAc(4)Hex(4)Fuc(1)	178000000	2724.1339 - 2724.1485	2724.14
618	W.SNRnLSEIW.D	HexNAc(4)Hex(5)Fuc(1)	258000000	2886.1817 - 2886.2023	2886.19
618	W.SNRnLSEIW.D	HexNAc(4)Hex(5)Fuc(1)NeuAc(1)	163000000	3177.2859 - 3177.2990	3177.29
618	W.SNRnLSEIW.D	HexNAc(5)Hex(6)Fuc(1)NeuAc(1)	221000000	3542.41	3542.42
618	W.SNRnLSEIW.D	HexNAc(6)Hex(7)Fuc(1)	39700000	3616.46	3616.46
637	L.QWDKEISnY.T	HexNAc(2)Hex(5)	5280000	2397.96	2397.96
637	L.QWDKEISnY.T	HexNAc(2)Hex(6)	285000000	2560.02	2560.01
637	L.QWDKEISnY.T	HexNAc(3)Hex(4)	11500000	2438.99	2438.98
637	W.DKEISnYTQIIY.G	HexNAc(2)Hex(5)	260000000	2702.1552 - 2702.1652	2702.16
637	W.DKEISnYTQIIY.G	HexNAc(2)Hex(6)	378000000	2864.2063 - 2864.2211	2864.21
637	W.DKEISnYTQIIY.G	HexNAc(2)Hex(7)	427000000	3026.2649 - 3026.2753	3026.26
637	W.DKEISnYTQIIY.G	HexNAc(2)Hex(8)	140000000	3188.3158 - 3188.3242	3188.32
637	W.DKEISnYTQIIY.G	HexNAc(2)Hex(9)	30100000	3350.38	3350.37
637	W.DKEISnYTQIIY.G	HexNAc(3)Hex(3)	28000000	2581.1406 - 2581.1419	2581.13
637	W.DKEISnYTQIIY.G	HexNAc(3)Hex(3)Fuc(1)	35600000	2727.1831 - 2727.2000	2727.19
637	W.DKEISnYTQIIY.G	HexNAc(3)Hex(4)	23600000	2743.19	2743.18
637	W.DKEISnYTQIIY.G	HexNAc(3)Hex(5)	188000000	2905.2387 - 2905.2482	2905.24
637	W.DKEISnYTQIIY.G	HexNAc(4)Hex(3)Fuc(1)	182000000	2930.2585 - 2930.2792	2930.27
637	W.DKEISnYTQIIY.G	HexNAc(4)Hex(5)Fuc(1)	1410000000	3254.3619 - 3254.3838	3254.37
637	W.DKEISnYTQIIY.G	HexNAc(4)Hex(5)Fuc(1)NeuAc(1)	92300000	3545.4807 - 3545.4840	3545.47
637	W.DKEISnYTQIIY.G	HexNAc(5)Hex(6)Fuc(1)	209000000	3619.5035 - 3619.5172	3619.51
Chymotrypsin - Replicate 2
156	M.RGELKnCSF.N	HexNAc(2)Hex(5)	218000000	2325.9548 - 2325.9564	2325.95
156	M.RGELKnCSF.N	HexNAc(2)Hex(6)	2250000000	2487.9997 - 2488.0121	2488
156	M.RGELKnCSF.N	HexNAc(2)Hex(7)	3580000000	2650.0539 - 2650.0676	2650.06
156	M.RGELKnCSF.N	HexNAc(2)Hex(8)	10200000000	2812.1051 - 2812.1208	2812.11
156	M.RGELKnCSF.N	HexNAc(2)Hex(9)	18900000000	2974.1560 - 2974.1729	2974.16
160	F.nMTTEL.R	HexNAc(2)Hex(5)	623000000	1923.7409 - 1923.7458	1923.74
160	F.nMTTEL.R	HexNAc(2)Hex(6)	1190000000	2085.7902 - 2085.7995	2085.79
160	F.nMTTEL.R	HexNAc(2)Hex(7)	950000000	2247.8493 - 2247.8522	2247.84
160	F.nMTTEL.R	HexNAc(2)Hex(8)	3240000000	2409.9006 - 2409.9064	2409.9
160	F.nMTTEL.R	HexNAc(2)Hex(9)	4130000000	2571.9498 - 2571.9604	2571.95
262	L.LLnGSLAEEEVM.I	HexNAc(2)Hex(5)	105000000	2520.05	2520.06
262	L.LLnGSLAEEEVM.I	HexNAc(2)Hex(6)	430000000	2682.1033 - 2682.1166	2682.11
262	L.LLnGSLAEEEVM.I	HexNAc(2)Hex(7)	548000000	2844.1559 - 2844.1681	2844.16
262	L.LLnGSLAEEEVM.I	HexNAc(2)Hex(8)	1470000000	3006.2136 - 3006.2256	3006.21
262	L.LLnGSLAEEEVM.I	HexNAc(2)Hex(9)	3060000000	3168.2549 - 3168.2760	3168.27
386	F.YCnTSGLF.N	HexNAc(2)Hex(6)	149000000	2338.8708 - 2338.8784	2338.88
386	F.YCnTSGLF.N	HexNAc(2)Hex(7)	658000000	2500.9238 - 2500.9357	2500.93
386	F.YCnTSGLF.N	HexNAc(2)Hex(8)	2800000000	2662.99	2662.98
386	F.YCnTSGLF.N	HexNAc(2)Hex(9)	8890000000	2825.0362 - 2825.0451	2825.04
392	F.nSTW.I	HexNAc(2)Hex(8)	488000000	2208.7853 - 2208.8019	2208.79
392	F.nSTW.I	HexNAc(2)Hex(9)	782000000	2370.8488 - 2370.8539	2370.85
618	W.SNRnLSEIW.D	HexNAc(3)Hex(3)	52900000	2212.94	2212.95
618	W.SNRnLSEIW.D	HexNAc(4)Hex(3)Fuc(1)	173000000	2562.0777 - 2562.0947	2562.09
618	W.SNRnLSEIW.D	HexNAc(4)Hex(4)Fuc(1)	404000000	2724.1303 - 2724.1458	2724.14
618	W.SNRnLSEIW.D	HexNAc(4)Hex(5)Fuc(1)	830000000	2886.1945 - 2886.2022	2886.19
618	W.SNRnLSEIW.D	HexNAc(4)Hex(5)Fuc(1)NeuAc(1)	91100000	3177.2936 - 3177.2949	3177.29
618	W.SNRnLSEIW.D	HexNAc(5)Hex(5)Fuc(1)	143000000	3089.2638 - 3089.2810	3089.27
618	W.SNRnLSEIW.D	HexNAc(5)Hex(6)Fuc(1)NeuAc(1)	833000000	3542.4283 - 3542.4301	3542.42
637	W.DKEISnY.T	HexNAc(2)Hex(5)	2330000000	2083.8229 - 2083.8283	2083.82
637	W.DKEISnY.T	HexNAc(2)Hex(6)	43800000	2245.8804 - 2245.8811	2245.87
637	W.DKEISnY.T	HexNAc(2)Hex(7)	4020000000	2407.9213 - 2407.9343	2407.93
637	W.DKEISnY.T	HexNAc(2)Hex(8)	2060000000	2569.9689 - 2569.9858	2569.98
637	W.DKEISnY.T	HexNAc(2)Hex(9)	768000000	2732.0378 - 2732.0415	2732.03
637	W.DKEISnY.T	HexNAc(3)Hex(3)	120000000	1962.8	1962.79
637	W.DKEISnY.T	HexNAc(3)Hex(3)Fuc(1)	70800000	2108.86	2108.85
637	W.DKEISnY.T	HexNAc(3)Hex(4)Fuc(1)	103000000	2270.91	2270.9
637	W.DKEISnY.T	HexNAc(3)Hex(6)	24700000	2448.9579 - 2448.9584	2448.95
637	W.DKEISnY.T	HexNAc(4)Hex(5)	758000000	2489.99	2489.98
637	W.DKEISnY.T	HexNAc(4)Hex(5)Fuc(1)NeuAc(1)	221000000	2927.14	2927.13
